# Supplementary material for: Identification and mapping of yield and yield related QTLs from an Indian accession of Oryza rufipogon
Source: BMC Genet. 2005 Jun 13;6:33. doi: 10.1186/1471-2156-6-33 (PMC1181812; doi:10.1186/1471-2156-6-33)
Supplement: Additional File 2 — Correlation Data [file 1471-2156-6-33-S2.xls]

## Sheet: Sheet1
	Nature and stregth of relationship among the yield components in BC2 testcross families.
		PH	NT	NP	PL	SN	SNP	GN	GNP	SF	GW	SPY	HI	PY
	PH	1
	NT	0.178	1
	NP	0.213	0.982	1
	PL	0.236	-0.059	-0.052	1
	SN	0.147	-0.096	-0.104	0.46	1
	SNP	0.249	0.686	0.692	0.281	0.637	1
	GN	-0.137	-0.162	-0.176	0.357	0.716	0.391	1
	GNP	0.016	0.542	0.544	0.265	0.537	0.823	0.719	1
	SF	-0.362	-0.15	-0.167	0.04	-0.002	-0.105	0.684	0.461	1
	GW	-0.13	-0.255	-0.284	0.151	-0.206	-0.059	-0.293	0.062	0.26	1
	SPY	0.18	0.405	0.434	0.175	0.303	0.552	0.318	0.581	0.14	0.189	1
	HI	-0.298	-0.131	-0.087	0.04	0.145	0.037	0.323	0.218	0.311	0.261	0.539	1
	PY	-0.07	-0.027	-0.01	0.108	0.144	0.108	0.206	0.181	0.15	0.023	0.213	0.239	1
	p<0.01 = 0.163, p<0.05 = 0.125
	PH: plant height, NT: No, of tillers/plant, NP: No. of panicles /plant, PL: panicle length,
	SNP: spikelet number/plant, GN: grain umber/panicle, GNP: grain number/plant,
	SN:spikelet number/panicle, SF: percentage spikelet fertility, GW: test grain weight
	SPY: yield/plant, HI: harvest index, PY: plot yield
