# Supplementary material for: Identification and mapping of yield and yield related QTLs from an Indian accession of Oryza rufipogon
Source: BMC Genet. 2005 Jun 13;6:33. doi: 10.1186/1471-2156-6-33 (PMC1181812; doi:10.1186/1471-2156-6-33)
Supplement: Additional File 3 — Single Marker QTLs [file 1471-2156-6-33-S3.xls]

## Sheet: Sheet1
QTLs obtained using Single Marker Analysis
	Marker		Chr	QTL	Fobs	VC	RC	allele effect		KRH2		Diff.
Plant height
	RM324	2		ph2.1s	0.0006	131.14	120.36	10.78		118	13.14
	RM249	5		ph5.2s	0.004	130.11	111.6	18.51		118	12.11
	RM210	8		ph8.1s	0.0003	127.58	138.05	-10.5		118	9.58
	RM242	9		ph9.1s	2e-05	131.49	118.06	13.43		118	13.49
Grain number per panicle
	RM81A	1		gpp1.1s	0.0074	126.74	113.07	13.67		117	9.74
	RM210	8		gpp8.1s	0.0022	127.4	113.41	13.99		117	10.4
Grain number per plant
	RM183	2		gpl2.1s	0.0008	1174.2	1335.9	-162		1187	-12.81
	RM16	3		gpl3.1s	0.0027	1259.7	1127	132.7		1187	72.7
	RM169	5		gpl5.1s	0.0007	1175.6	1342.1	-166		1187	-11.37
	RM223	8		gpl8.1s	0.0009	1235.4	979.06	256.3		1187	48.37
Test (1000) grain weight
	RM84	1		gw1.1s	0.0008	22.36	19.28	3.08		21.4	0.98
	RM81A	1		gw1.2s	0.0043	22.45	21.3	1.15		21.4	1.07
	RM223	8		gw8.1s	0.0044	22.44	21.24	1.2		21.4	1.06
Number of panicles per plant
	RM84	1		np1.1s	0.002	9.79	7.44	2.35		10	-0.21
	RM262	2		np2.1s	0.0033	9.53	10.31	-0.78		10	-0.47
	RM223	8		np8.1s	0.0009	9.85	8.42	1.43		10	-0.15
	RM44	8		np8.2s	0.0044	9.82	8.42	1.4		10	-0.18
Number of tillers per plant
	RM84	1		nt1.1s	0.0013	10.01	7.58	2.43		11.2	-1.19
	RM262	2		nt2.1s	0.006	9.76	10.48	-0.72		11.2	-1.44
	RM223	8		nt8.1s	0.0009	10.06	8.65	1.41		11.2	-1.14
	RM44	8		nt8.2s	0.0046	10.03	8.65	1.38		11.2	-1.17
Panicle length
	RM84	1		pl1.1s	0.0009	25.1	21.8	3.3		23.5	1.6
	RM164	5		pl5.1s	0.004	25.14	23.4	1.74		23.5	1.64
Spikelet fertility
	RM272	1		sf1.1s	0.0009	69.65	62.99	6.66		68.4	1.3
	RM297	1		sf1.2s	0.0018	68.75	42.35	26.4		68.4	0.4
	RM210	8		sf8.1s	3e-05	70.02	62.08	7.94		68.4	1.67
Spikelet number per panicle
	RM297	1		spp1.1s	0.0008	181.28	102.58	78.7		168	13.55
	RM223	8		spp8.1s	0.0043	182.4	160.4	22		168	14.67
Spikelet number per plant
	RM183	2		spl2.1s	0.0074	1772.9	1890.5	-118		1880	-107.1
	RM223	8		spl8.1s	4e-05	1797.9	1386.1	411.8		1880	-82.11
Yield per plant
	RM84	1		yldp1.1s	0.0054	19.56	14.2	5.36		19	0.56
	RM183	2		yldp2.2s	0.0004	18.83	21.21	-2.38		19	-0.17
	RM223	8		yldp8.1s	0.0013	19.71	16.22	3.49		19	0.71
Harvest index
	RM84	1		hi1.1s	0.0011	41.56	33.16	8.4		45	-3.44
	RM297	1		hi1.2s	4e-05	41.5	23.5	18		45	-3.5
	RM210	8		hi8.1s	0.0007	41.99	38.6	3.39		45	-3.01
	RM223	8		hi8.2s	0.0022	41.71	37.27	4.44		45	-3.29
Plot yield
	RM263	2		yld2.1s	2e-27	764.7	544.1	220.6		700	64.7
	RM183	2		yld2.2s	1e-24	763.7	549.15	214.6		700	63.7
	RM223	8		yld8.1s	0.0003	613.91	481.4	132.5		700	-86.09
	RM38	8		yld8.2s	4e-05	658.2	572.8	85.4		700	-41.8
	RM350	8		yld8.3s	2e-05	655.6	569.2	86.4		700	-44.4
	RM210	8		yld8.4s	0.001	644.05	576.89	67.16		700	-55.95
	RM256	8		yld8.5s	0.007	642.7	584.92	57.78		700	-57.3
	RM230	8		yld8.6s	8e-06	680.06	580.03	100		700	-19.94
	Fobs: Probability that that the marker genotype had no effect on the trait.		VC: heterozygote KMR3/IR58025A	RC: Interspecific heterozygote KMR3/O.rufipogon	allele effect: The difference of phenotypic means VC and RC.	KRH2: The yield component value of the chech KRH2	Diff: The absolute difference between the BC2 family and KRH2
